# Supplementary material for: pH-Responsible Doxorubicin-Loaded Fe3O4@CaCO3 Nanocomposites for Cancer Treatment
Source: Pharmaceutics. 2023 Feb 26;15(3):771. doi: 10.3390/pharmaceutics15030771 (PMC10053241; doi:10.3390/pharmaceutics15030771)
Supplement: Supplementary file 1 [file pharmaceutics-15-00771-s001.zip]

Archive with 1 entries (1 files):
- pharmaceutics-2223010-supplementary.pdf
